# Supplementary material for: The Relationship Between SNS Usage and Disordered Eating Behaviors: A Meta-Analysis
Source: Front Psychol. 2021 Aug 2;12:641919. doi: 10.3389/fpsyg.2021.641919 (PMC8367749; doi:10.3389/fpsyg.2021.641919)
Supplement: Supplementary file 1 [file Data_Sheet_1.xlsx]

## Sheet: Sheet1
Study_ID	author	publication year	publication type	region	sample size	percent of males	sample source	survey method	percent of white	mean age	mean BMI	percent of college degree	sexual orientation	type of SNS	SNS frenquency or duration or other	measure of SNS	type of disordered eating behavior	measure of eating	Effect size measure (r, mean+ SD, OR, or beta, ...)	Effect size	Conclusion (e.g., SNS is significantly related to disordered eating behaviors)
1	Santarossa, 2015a1	2015	Thesis	North America	92	0	university	online	N/A	N/A	N/A	1	N/A	general	duration	The Generalized Problematic Internet Use Scale	disordered eating behavior	The Eating Attitudes Test (EAT-26).	beta	0.4	Related
1	Santarossa, 2015a2	2015	Thesis	North America	92	0	university	online	N/A	N/A	N/A	1	N/A	general	duration	The Generalized Problematic Internet Use Scale	binge eating	Project Eat III – Eating Behaviour Questions	beta	0.34	Related
1	Santarossa, 2015a3	2015	Thesis	North America	92	0	university	online	N/A	N/A	N/A	1	N/A	Facebook	duration	Social networking site daily usage	disordered eating behavior	The Eating Attitudes Test (EAT-26).	beta	0.11	Related
1	Santarossa, 2015a4	2015	Thesis	North America	92	0	university	online	N/A	N/A	N/A	1	N/A	Twitter	duration	Social networking site daily usage	disordered eating behavior	The Eating Attitudes Test (EAT-26).	beta	-0.3	Related
1	Santarossa, 2015a5	2015	Thesis	North America	92	0	university	online	N/A	N/A	N/A	1	N/A	Instagram	duration	Social networking site daily usage	disordered eating behavior	The Eating Attitudes Test (EAT-26).	beta	0.31	Related
1	Santarossa, 2015a6	2015	Thesis	North America	92	0	university	online	N/A	N/A	N/A	1	N/A	Pinterest	duration	Social networking site daily usage	disordered eating behavior	The Eating Attitudes Test (EAT-26).	beta	0	Related
1	Santarossa, 2015a7	2015	Thesis	North America	92	0	university	online	N/A	N/A	N/A	1	N/A	Facebook	duration	Social networking site daily usage	binge eating	Project Eat III – Eating Behaviour Questions	beta	0.12	Related
1	Santarossa, 2015a8	2015	Thesis	North America	92	0	university	online	N/A	N/A	N/A	1	N/A	Twitter	duration	Social networking site daily usage	binge eating	Project Eat III – Eating Behaviour Questions	beta	-0.1	Related
1	Santarossa, 2015a9	2015	Thesis	North America	92	0	university	online	N/A	N/A	N/A	1	N/A	Instagram	duration	Social networking site daily usage	binge eating	Project Eat III – Eating Behaviour Questions	beta	0.27	Related
1	Santarossa, 2015a10	2015	Thesis	North America	92	0	university	online	N/A	N/A	N/A	1	N/A	Pinterest	duration	Social networking site daily usage	binge eating	Project Eat III – Eating Behaviour Questions	beta	-0.12	Related
1	Santarossa, 2015b1	2015	Thesis	North America	68	1	university	online	N/A	N/A	N/A	1	N/A	general	duration	The Generalized Problematic Internet Use Scale	disordered eating behavior	The Eating Attitudes Test (EAT-26).	beta	0.37	Related
1	Santarossa, 2015b2	2015	Thesis	North America	68	1	university	online	N/A	N/A	N/A	1	N/A	general	duration	The Generalized Problematic Internet Use Scale	binge eating	Project Eat III – Eating Behaviour Questions	beta	0.2	Unrelated
1	Santarossa, 2015b3	2015	Thesis	North America	68	1	university	online	N/A	N/A	N/A	1	N/A	Facebook	duration	Social networking site daily usage	disordered eating behavior	The Eating Attitudes Test (EAT-26).	beta	0.36	Related
1	Santarossa, 2015b4	2015	Thesis	North America	68	1	university	online	N/A	N/A	N/A	1	N/A	Twitter	duration	Social networking site daily usage	disordered eating behavior	The Eating Attitudes Test (EAT-26).	beta	0.07	Related
1	Santarossa, 2015b5	2015	Thesis	North America	68	1	university	online	N/A	N/A	N/A	1	N/A	Instagram	duration	Social networking site daily usage	disordered eating behavior	The Eating Attitudes Test (EAT-26).	beta	-0.26	Related
1	Santarossa, 2015b6	2015	Thesis	North America	68	1	university	online	N/A	N/A	N/A	1	N/A	Pinterest	duration	Social networking site daily usage	disordered eating behavior	The Eating Attitudes Test (EAT-26).	beta	-0.04	Related
1	Santarossa, 2015b7	2015	Thesis	North America	68	1	university	online	N/A	N/A	N/A	1	N/A	Facebook	duration	Social networking site daily usage	binge eating	Project Eat III – Eating Behaviour Questions	beta	0.22	Unrelated
1	Santarossa, 2015b8	2015	Thesis	North America	68	1	university	online	N/A	N/A	N/A	1	N/A	Twitter	duration	Social networking site daily usage	binge eating	Project Eat III – Eating Behaviour Questions	beta	-0.01	Unrelated
1	Santarossa, 2015b9	2015	Thesis	North America	68	1	university	online	N/A	N/A	N/A	1	N/A	Instagram	duration	Social networking site daily usage	binge eating	Project Eat III – Eating Behaviour Questions	beta	-0.1	Unrelated
1	Santarossa, 2015b10	2015	Thesis	North America	68	1	university	online	N/A	N/A	N/A	1	N/A	Pinterest	duration	Social networking site daily usage	binge eating	Project Eat III – Eating Behaviour Questions	beta	0.01	Unrelated
2	Blassingame, 2019	2019	dissertation	North America	275	1	online by Mechanical Turk	online	0.753	30.53	N/A	N/A	Gay	Facebook, Tumblr, Instagram, Gay dating app, and Other.	duration	Social Media Use Questionnaire (SMQ).	disordered eating behavior	The Eating Attitudes Test (EAT-26).	r	0.039	Unrelated
3	Cohen et al, 2017a1	2017	journal	Australia	259	0	university	online	0.775	22.97	22.45	1	N/A	general	duration	SNS use	dirving for thinnes	Eating Disorder Inventory-3	r	-0.06	Unrelated
3	Cohen et al, 2017a2	2017	journal	Australia	259	0	university	online	0.775	22.97	22.45	1	N/A	general	duration	SNS use	bulimia	Eating Disorder Inventory-3	r	-0.04	Unrelated
4	Rodgers et al, 2020a	2020	journal	Australia	349	1	local school	paper-pencil	N/A	N/A	18.92	N/A	N/A	Snapchat, Instagram, Facebook, You Tube, Twitter, Timblr, and Pintrest	frequency	SNS use	Dietary restraint	Dutch Eating Behavior Questionnaire	r	0.16	Related
4	Rodgers et al, 2020b	2021	journal	Australia	332	0	local school	paper-pencil	N/A	N/A	19.46	N/A	N/A	Snapchat, Instagram, Facebook, You Tube, Twitter, Timblr, and Pintrest	frequency	SNS use	Dietary restraint	Dutch Eating Behavior Questionnaire	r	0.16	Related
5	Suplee, 2016	2016	dissertation	North America	746	0	university subject pool	online	0.621	19.11	24.69	1	N/A	Facebook, Instagram, and Twitter	frequency&duration	SNS use	Eating disorder psychopathology	The Eating Disorder Examination-Questionnaire (EDE-Q	beta	0.014	Unrelated
6	Ferguson et al, 2013	2013	journal	hispanic	237	0	local and university community	paper-pencil	0.025	14.11	N/A	N/A	N/A	general	frequency	SNS use	disordered eating behavior	Eating Attitudes Test (EAT-26)	beta	-0.07	unrelated
7	Latzer et al, 2015a1	2015	journal	Asia	248	0	junior and high school	paper-pencil	N/A	14.8	20.23	0	N/A	Social network	frequency	Media exposure	drive for thinness	Four core subscales of the Eating Disorders Inventory II	r	0.18	Related
7	Latzer et al, 2015a2	2015	journal	Asia	248	0	junior and high school	paper-pencil	N/A	14.8	20.23	0	N/A	Social network	frequency	Media exposure	bulimia	Four core subscales of the Eating Disorders Inventory II	r	0.13	related
7	Latzer et al, 2015a3	2015	journal	Asia	248	0	junior and high school	paper-pencil	N/A	14.8	20.23	0	N/A	Social network	frequency	Media exposure	disordered eating behavior	Eating Attitude Test (EAT-26)	r	0.14	related
7	Latzer et al, 2015a4	2015	journal	Asia	248	0	junior and high school	paper-pencil	N/A	14.8	20.23	0	N/A	Facebook	frequency	Media exposure	drive for thinness	Four core subscales of the Eating Disorders Inventory II	r	0.15	Related
7	Latzer et al, 2015a5	2015	journal	Asia	248	0	junior and high school	paper-pencil	N/A	14.8	20.23	0	N/A	Facebook	frequency	Media exposure	bulimia	Four core subscales of the Eating Disorders Inventory II	r	0.2	Related
7	Latzer et al, 2015a6	2015	journal	Asia	248	0	junior and high school	paper-pencil	N/A	14.8	20.23	0	N/A	Facebook	frequency	Media exposure	disordered eating behavior	Eating Attitude Test (EAT-26)	r	0.14	Related
7	Latzer et al, 2015a7	2015	journal	Asia	248	0	junior and high school	paper-pencil	N/A	14.8	20.23	0	N/A	Youtube	frequency	Media exposure	drive for thinness	Four core subscales of the Eating Disorders Inventory II	r	0.01	Unrelated
7	Latzer et al, 2015a8	2015	journal	Asia	248	0	junior and high school	paper-pencil	N/A	14.8	20.23	0	N/A	Youtube	frequency	Media exposure	bulimia	Four core subscales of the Eating Disorders Inventory II	r	0.15	Related
7	Latzer et al, 2015a9	2015	journal	Asia	248	0	junior and high school	paper-pencil	N/A	14.8	20.23	0	N/A	Youtube	frequency	Media exposure	disordered eating behavior	Eating Attitude Test (EAT-26)	r	0.14	Related
8	Mage, 2014a	2014	publication	North America	626	0	university	paper-pencil	0.8645	18.44	N/A	1	N/A	Facebook	duration	Duration of Facebook Use	disordered eating behavior	19 items of Eating Attitudes Test-26 (EAT-26)	r	0.11	Related
8	Mage, 2014b	2014	publication	North America	334	0	university	paper-pencil	0.8645	19.1	N/A	1	N/A	Facebook	duration	Duration of Facebook Use	disordered eating behavior	19 items of Eating Attitudes Test-26 (EAT-26)	r	0.16	Related
8	Mage, 2014c	2014	publication	North America	84	0	university	paper-pencil	0.774	18.39	N/A	1	N/A	Facebook	duration	Facebook survey questions	disordered eating behavior	Eating Attitudes Test-26 (EAT-26)	r	0.09	Unrelated
9	Acar et al, 2020	2020	journal	N/A	1384	0.496	N/A	paper-pencil	N/A	14.31	N/A	0	N/A	general	duration	social media use (SMU)	disordered eating behavior	Eating Attitudes Test (EAT-26)	r	0.1	Related
10	Pollack, 2010a1	2010	dissertation	north America	31	0	ED center	paper-pencil	0.903	14.41	20.42	N/A	N/A	general social media use weekday	duration	social media use (SMU)	restrained eating	The eating disorder inventory - 3 (EDI-3)	r	-0.041	Unrelated
10	Pollack, 2010a2	2010	dissertation	north America	31	0	ED center	paper-pencil	0.903	14.41	20.42	N/A	N/A	general social media use weekday	duration	social media use (SMU)	eating disorder risk	Eating disorder Examination Questionnaire	r	-0.106	Unrelated
10	Pollack, 2010a3	2010	dissertation	north America	31	0	ED center	paper-pencil	0.903	14.41	20.42	N/A	N/A	general social media use weekend day	duration	social media use (SMU)	restrained eating	The eating disorder inventory - 3 (EDI-3)	r	-0.095	Unrelated
10	Pollack, 2010a4	2010	dissertation	north America	31	0	ED center	paper-pencil	0.903	14.41	20.42	N/A	N/A	general social media use weekend day	duration	social media use (SMU)	eating disorder risk	Eating disorder Examination Questionnaire	r	-0.085	Unrelated
11	Walker et al, 2015	2015	journal	north America	128	0	university and social media sites	online	0.813	N/A	23.2	1	N/A	FACEBOOK use	intensity	Facebook Intensity Scale (FBI)	eating disorder	Eating Disorder Examination Questionnaire (EDE-Q)	r	-0.01	unrelated
12	Griffiths et al, 2018	2018	journal	Australia, North america, Europe	228	0.066	electric advertisement	online	0.934	25.98	N/A	1	N/A	Facebook, Instagram, Tumblr, Snapchat, Pinterest, Twitter, Linkedln, Youtube, WordPress, Blogspot, Flickr	frequency	Image-centric social media use	eating disorder	Eating Disorder Examination Questionnaire (EDE-Q)	r	0.07	Unrelated
13	Teo & Collinson, 2019	2019	journal	Asia	363	0.307	e-mail and social media	online	0	22.69	N/A	N/A	N/A	Instagram	intensity	Instagram Intensity Scale	disordered eating behavior	Eating Attitudes Test (EAT 26)	r	0.12	Related
14	Howard et al, 2016a1	2016	journal	North America	922	0	university	online	0.5553	21	N/A	1	N/A	Facebook	frequency	Frequency of SNS use	eating disorder	Eating disorder examination questionnaire(EQE-Q)	beta	0.04	Unrelated
14	Howard et al, 2016a2	2016	journal	North America	922	0	university	online	0.5553	21	N/A	1	N/A	Instagram	frequency	Frequency of SNS use	eating disorder	Eating disorder examination questionnaire(EQE-Q)	beta	0.05	Unrelated
14	Howard et al, 2016a3	2016	journal	North America	922	0	university	online	0.5553	21	N/A	1	N/A	Twitter	frequency	Frequency of SNS use	eating disorder	Eating disorder examination questionnaire(EQE-Q)	beta	-0.02	Unrelated
15	Slater & Tiggemann, 2014	2014	journal	Australia	1087	0	secondary school	paper-pencil	N/A	13.68	20.34	0	N/A	Facebook, My space	duration	Media exposure	Drive for Thinness	Drive for Thinness subscale of the Eating Disorder Inventory	r	0.14	Related
16	Zeeni etal, 2018a1	2018	journal	Asia	244	0.36065	university	paper-pencil		18.1	N/A	1	N/A	general	frequency	Media and technology usage(MTUAS)	eating disorder risk	SCOFFscreening	r	0.16	Related
16	Zeeni etal, 2018a2	2018	Journal	Europe	244	0.3607	College	N/A (class)	N/A	18.1	N/A	1	N/A	general	frequency	Media and Technology Usage and Attitudes Scale (MTUAS)	Eating disorder risk	Unhealthy Eating Scale Scores	r	0.11	unrelated
18	Niu et al, 2019	2019	journal	Asia	886	0	university	paper-pencil	0	20.14	20.26	1	N/A	Wechat Moments	duration	Gneral SNS Use	restrained eating	The Restrained Eating (RE) subscale of the Dutch Eating Behavior Questionnaire (DEBQ)	r	0.11	Related
19	Aparicio-Martinez et al, 2019	2019	journal	Europe	168	0	university	paper-pencil	0.967	N/A	N/A	1	N/A	Twitter, Facebook, Instagram, YouTube and Snapchat	frequency&duration	Frequency of SNS use	Social Networks Addiction Questionnaire (SNSA)	Eating Attitudes Test (EAT 26)	r	0.18	Related
20	Griffiths et al, 2018a1	2018	journal	Australia	2733	0.991	advertisement on a geosocial dating app	online	N/A	N/A	N/A	N/A	sexual minority	Facebook	frequency	Social media and dating use	disordered eating behavior	Eating Disorders Examination Questionnaire Short (EDE-QS)	r	0.12	Related
20	Griffiths et al, 2018a2	2018	journal	Australia	2733	0.991	advertisement on a geosocial dating app	online	N/A	N/A	N/A	N/A	sexual minority	Youtube	frequency	Social media and dating use	disordered eating behavior	Eating Disorders Examination Questionnaire Short (EDE-QS)	r	0.07	Related
20	Griffiths et al, 2018a3	2018	journal	Australia	2733	0.991	advertisement on a geosocial dating app	online	N/A	N/A	N/A	N/A	sexual minority	dating app	frequency	Social media and dating use	disordered eating behavior	Eating Disorders Examination Questionnaire Short (EDE-QS)	r	0.02	Unrelated
20	Griffiths et al, 2018a4	2018	journal	Australia	2733	0.991	advertisement on a geosocial dating app	online	N/A	N/A	N/A	N/A	sexual minority	Snapchat	frequency	Social media and dating use	disordered eating behavior	Eating Disorders Examination Questionnaire Short (EDE-QS)	r	0.1	Related
20	Griffiths et al, 2018a5	2018	journal	Australia	2733	0.991	advertisement on a geosocial dating app	online	N/A	N/A	N/A	N/A	sexual minority	Tumblr	frequency	Social media and dating use	disordered eating behavior	Eating Disorders Examination Questionnaire Short (EDE-QS)	r	0.09	Related
20	Griffiths et al, 2018a6	2018	journal	Australia	2733	0.991	advertisement on a geosocial dating app	online	N/A	N/A	N/A	N/A	sexual minority	Twitter	frequency	Social media and dating use	disordered eating behavior	Eating Disorders Examination Questionnaire Short (EDE-QS)	r	0.05	Related
20	Griffiths et al, 2018a7	2018	journal	Australia	2733	0.991	advertisement on a geosocial dating app	online	N/A	N/A	N/A	N/A	sexual minority	LinkedIn	frequency	Social media and dating use	disordered eating behavior	Eating Disorders Examination Questionnaire Short (EDE-QS)	r	0.04	Related
20	Griffiths et al, 2018a8	2018	journal	Australia	2733	0.991	advertisement on a geosocial dating app	online	N/A	N/A	N/A	N/A	sexual minority	Wordpress	frequency	Social media and dating use	disordered eating behavior	Eating Disorders Examination Questionnaire Short (EDE-QS)	r	0.02	Unrelated
20	Griffiths et al, 2018a9	2018	journal	Australia	2733	0.991	advertisement on a geosocial dating app	online	N/A	N/A	N/A	N/A	sexual minority	Pinterest	frequency	Social media and dating use	disordered eating behavior	Eating Disorders Examination Questionnaire Short (EDE-QS)	r	-0.03	Unrelated
20	Griffiths et al, 2018a10	2027	journal	Australia	2733	0.991	advertisement on a geosocial dating app	online	N/A	N/A	N/A	N/A	sexual minority	Flickr	frequency	Social media and dating use	disordered eating behavior	Eating Disorders Examination Questionnaire Short (EDE-QS)	r	0.06	Related
20	Griffiths et al, 2018a11	2018	journal	Australia	2733	0.991	advertisement on a geosocial dating app	online	N/A	N/A	N/A	N/A	sexual minority	Blogspot	frequency	Social media and dating use	disordered eating behavior	Eating Disorders Examination Questionnaire Short (EDE-QS)	r	-0.02	Unrelated
21	Fardouly et al, 2020a1	2020	journal	Australia	528	0.509	flyers	online	0.818	11.19	N/A	0	N/A	Youtube	duration	Social media use	disordered eating behavior	The Children's Eating Attitude Test	r	0.08	Unrelated
21	Fardouly et al, 2020a2	2020	journal	Australia	528	0.509	flyers	online	0.818	11.19	N/A	0	N/A	Instagram	duration	Social media use	disordered eating behavior	The Children's Eating Attitude Test	r	0.07	Unrelated
21	Fardouly et al, 2020a3	2020	journal	Australia	528	0.509	flyers	online	0.818	11.19	N/A	0	N/A	Snapchat	duration	Social media use	disordered eating behavior	The Children's Eating Attitude Test	r	0.12	Unrelated
22	Wilksch et al, 2019a1	2019	journal	Australia	534	0	school	paper-pencil	N/A	N/A	18.94	0	N/A	Facebook	duration	Social media use	Disordered eating cognitions	Eating Disorder Examination-Questionnaire [EDEQ]	OR	1.21	Unrelated
22	Wilksch et al, 2019a2	2019	journal	Australia	534	0	school	paper-pencil	N/A	N/A	18.94	0	N/A	Instagram	duration	Social media use	Disordered eating cognitions	Eating Disorder Examination-Questionnaire [EDEQ]	OR	1.12	Unrelated
22	Wilksch et al, 2019a3	2019	journal	Australia	534	0	school	paper-pencil	N/A	N/A	18.94	0	N/A	Snapchat	duration	Social media use	Disordered eating cognitions	Eating Disorder Examination-Questionnaire [EDEQ]	OR	1.39	Related
22	Wilksch et al, 2019a4	2019	journal	Australia	534	0	school	paper-pencil	N/A	N/A	18.94	0	N/A	Tumblr	duration	Social media use	Disordered eating cognitions	Eating Disorder Examination-Questionnaire [EDEQ]	OR	1.43	Related
22	Wilksch et al, 2019b1	2019	journal	Australia	462	1	school	paper-pencil	N/A	N/A	19.37	0	N/A	Facebook	duration	Social media use	Disordered eating cognitions	Eating Disorder Examination-Questionnaire [EDEQ]	OR	1.4	Related
22	Wilksch et al, 2019b2	2019	journal	Australia	462	1	school	paper-pencil	N/A	N/A	19.37	0	N/A	Instagram	duration	Social media use	Disordered eating cognitions	Eating Disorder Examination-Questionnaire [EDEQ]	OR	1.28	Related
22	Wilksch et al, 2019b3	2019	journal	Australia	462	1	school	paper-pencil	N/A	N/A	19.37	0	N/A	Snapchat	duration	Social media use	Disordered eating cognitions	Eating Disorder Examination-Questionnaire [EDEQ]	OR	1.24	Related
22	Wilksch et al, 2019b4	2019	journal	Australia	462	1	school	paper-pencil	N/A	N/A	19.37	0	N/A	Tumblr	duration	Social media use	Disordered eating cognitions	Eating Disorder Examination-Questionnaire [EDEQ]	OR	1.53	Related
22	Wilksch et al, 2019a5	2019	journal	Australia	534	0	school	paper-pencil	N/A	N/A	18.94	0	N/A	Facebook	duration	Social media use	Binge eating	The Project EAT (Eating Among Teens) questionnaire	OR	0.63	Unrelated
22	Wilksch et al, 2019a6	2019	journal	Australia	534	0	school	paper-pencil	N/A	N/A	18.94	0	N/A	Instagram	duration	Social media use	Binge eating	The Project EAT (Eating Among Teens) questionnaire	OR	0.9	Unrelated
22	Wilksch et al, 2019a7	2019	journal	Australia	534	0	school	paper-pencil	N/A	N/A	18.94	0	N/A	Snapchat	duration	Social media use	Binge eating	The Project EAT (Eating Among Teens) questionnaire	OR	0.93	Unrelated
22	Wilksch et al, 2019a8	2019	journal	Australia	534	0	school	paper-pencil	N/A	N/A	18.94	0	N/A	Tumblr	duration	Social media use	Binge eating	The Project EAT (Eating Among Teens) questionnaire	OR	0.44	Related
22	Wilksch et al, 2019b5	2019	journal	Australia	462	1	school	paper-pencil	N/A	N/A	19.37	0	N/A	Facebook	duration	Social media use	Binge eating	The Project EAT (Eating Among Teens) questionnaire	OR	0.61	Unrelated
22	Wilksch et al, 2019b6	2019	journal	Australia	462	1	school	paper-pencil	N/A	N/A	19.37	0	N/A	Instagram	duration	Social media use	Binge eating	The Project EAT (Eating Among Teens) questionnaire	OR	0.46	Unrelated
22	Wilksch et al, 2019b7	2019	journal	Australia	462	1	school	paper-pencil	N/A	N/A	19.37	0	N/A	Snapchat	duration	Social media use	Binge eating	The Project EAT (Eating Among Teens) questionnaire	OR	0.87	Unrelated
22	Wilksch et al, 2019b8	2019	journal	Australia	462	1	school	paper-pencil	N/A	N/A	19.37	0	N/A	Tumblr	duration	Social media use	Binge eating	The Project EAT (Eating Among Teens) questionnaire	OR	0.21	Related
23	Schreyer-Hoffma, 2019a1	2019	dissertation	North America	212	0	university	paper-pencil	0.5	19.58	N/A	1	N/A	general	frequency	Social Media Use	restrained eating	Eating Disorder Examination-Questionnaire (EDE-Q),	r	0.12	Unrelated
23	Schreyer-Hoffma, 2019a2	2019	dissertation	North America	212	0	university	paper-pencil	0.5	19.58	N/A	1	N/A	general	frequency	Social Media Use	disorderd eating behaviors	Eating Attitude Test-26 (EAT-26)	r	0.17	Related
